# Supplementary material for: Radiomic Features Prognosticate Treatment Response in CAR-T Cell Therapy
Source: Cancers (Basel). 2025 May 30;17(11):1832. doi: 10.3390/cancers17111832 (PMC12153729; doi:10.3390/cancers17111832)
Supplement: Supplementary file 1 [file cancers-17-01832-s001.zip]

Archive with 1 entries (1 files):
- cancers-3618736-supplementary.pdf
